# Supplementary material for: Hybrid Thoracoabdominal Aortic Aneurysm Repair After Prior Abdominal Aortic Aneurysm Repair: Safety and Outcomes
Source: Interdiscip Cardiovasc Thorac Surg. 2025 Sep 27;40(10):ivaf230. doi: 10.1093/icvts/ivaf230 (PMC12512131; doi:10.1093/icvts/ivaf230)
Supplement: ivaf230_Supplementary_Data [file ivaf230_supplementary_data.zip]

Archive with 3 entries (3 files):
- Supplementary material_20250805.docx
- Supplementary Figure S1.jpeg
- Supplementary Figure S2.jpeg
